# Supplementary material for: Effects of Rinsing with Povidone-Iodine during Step II Periodontal Therapy: A Systematic Review and Meta-Analysis
Source: J Clin Med. 2024 Apr 4;13(7):2111. doi: 10.3390/jcm13072111 (PMC11012979; doi:10.3390/jcm13072111)
Supplement: Supplementary file 1 [file jcm-13-02111-s001.zip]

Archive with 1 entries (1 files):
- jcm-2908105-supplementary.pdf
